# Supplementary material for: Food Consumption Patterns of Infants and Toddlers: Findings from the Feeding Infants and Toddlers Study (FITS) 2016
Source: J Nutr. 2018 Aug 31;148(Suppl 3):1525S–1535S. doi: 10.1093/jn/nxy171 (PMC6126630; doi:10.1093/jn/nxy171)
Supplement: Supplement Files [file nxy171_supplement_files.zip]

Archive with 2 entries (2 files):
- nut264945-file001.docx
- nut264945-file002.docx
